# Supplementary material for: QSOX2 Is an E2F1 Target Gene and a Novel Serum Biomarker for Monitoring Tumor Growth and Predicting Survival in Advanced NSCLC
Source: Front Cell Dev Biol. 2021 Jul 19;9:688798. doi: 10.3389/fcell.2021.688798 (PMC8326667; doi:10.3389/fcell.2021.688798)
Supplement: Supplementary file 5 [file Table_1.XLSX]

## Sheet: Sheet1
Supplementary Table 1: Clinical cohorts
A: Cohort 1
Sex	Age	Pathology	Histologic Grade	T	N	M	TNM Stage
female	76	adenocarcinoma	Moderate	T2a	N1	M0	IIA
male	64	squamous carcinoma	Moderate	T3	N2	M0	IIIA
male	76	squamous carcinoma	Well	T3	N0	M0	IIB
male	45	squamous carcinoma	Moderate	T3	N1	M0	IIIA
female	58	adenocarcinoma	Well	Tb	N1	M0	IIB
female	64	adenocarcinoma	poor	T2a	N2	M0	IIIA
female	63	adenocarcinoma	Moderate	T3	N1	M0	IIIA
male	61	adenosquamous carcinoma	Moderate	T2b	N1	M0	IIB
male	48	adenocarcinoma	poor	T3	N2	M0	IIIA
female	52	adenocarcinoma	Moderate	T1a	N2	M0	IIIA
female	61	adenocarcinoma	Moderate	T1b	N2	M0	IIIA
female	65	adenocarcinoma	poor	T2a	N3	M0	IIIB
male	51	squamous carcinoma	Moderate	T2a	N3	M0	IIIB
male	61	adenocarcinoma	poor	T2b	N2	M0	IIIA
male	53	adenocarcinoma	Moderate	T2a	N2	M1a	IVA
female	40	adenosquamous carcinoma	Well	T3	N3	M0	IIIB
male	59	adenocarcinoma	Moderate	T2b	N2	M0	IIIA
female	59	adenocarcinoma	poor	T2b	N2	M1b	IVB
male	46	squamous carcinoma	poor	T2a	N3	M0	IIIB
female	66	adenosquamous carcinoma	poor	T3	N1	M1a	IVA
male	60	adenocarcinoma	Moderate	T3	N1	M1a	IVA
male	59	adenocarcinoma	poor	T4	N3	M1b	IVB
B: Cohort 2
Sex	Age	Pathology	Histologic Grade	T	N	M	TNM Stage
female	52	adenocarcinoma		T2a	N2	M0	IIIA
male	66	adenocarcinoma		T1a	N0	M0	IA
female	40	adenocarcinoma		T3	N2	M0	IIIA
male	53	adenocarcinoma		T2a	N0	M0	IB
female	60	adenocarcinoma		T1a	N0	M0	IA
female	61	adenocarcinoma		T1b	N0	M0	IA
male	61	adenocarcinoma		T1b	N0	M0	IA
female	70	adenocarcinoma		T1a	N0	M0	IA
female	76	adenocarcinoma		T1b	N0	M0	IA
female	63	adenocarcinoma		T2a	N0	M0	IB
male	62	adenocarcinoma		T3	N1	M0	IIIA
female	67	adenocarcinoma		T1a	N0	M0	IA
male	59	adenocarcinoma		T1a	N2	M0	IIIA
male	59	adenocarcinoma		T1a	N0	M0	IA
female	81	adenocarcinoma		T3	N2	M0	IIIA
female	52	adenocarcinoma		T2b	N2	M0	IIIA
female	51	adenocarcinoma		T1a	N0	M0	IA
male	77	adenocarcinoma		T1a	N0	M0	IA
male	64	adenocarcinoma		T1a	N0	M0	IA
male	68	adenocarcinoma		T3	N1	M0	IIIA
male	61	adenocarcinoma		T1b	N2	M0	IIIA
male	59	adenocarcinoma		T1a	N0	M0	IA
male	61	adenocarcinoma		T1a	N0	M0	IA
female	48	adenocarcinoma		T3	N0	M0	IIB
male	64	adenocarcinoma		T1a	N0	M0	IA
female	46	adenocarcinoma		T1a	N0	M0	IA
male	48	adenocarcinoma		T2a	N0	M0	IB
male	65	adenocarcinoma		T1a	N0	M0	IA
female	45	adenocarcinoma		T4	N0	M0	IIIA
female	36	adenocarcinoma		T1a	N0	M0	IA
female	66	adenocarcinoma		Tia	N0	M0	IA
female	74	adenocarcinoma		T3	N0	M0	IIB
female	55	adenocarcinoma		T3	N0	M0	IIB
male	58	squamous carcinoma		T3	N1	M0	IIIA
C: Cohort 4
Sex	Age	Pathology	Histologic Grade	T	N	M	TNM Stage
female	46	adenocarcinoma	Moderate	T2	N0	M0	IB
male	74	adenocarcinoma	Well	T2	N0	M0	IB
male	59	adenocarcinoma	Well	T2	N2	M0	IIIA
female	62	adenocarcinoma	Well	T2	N0	M0	IB
male	68	adenocarcinoma	Moderate	T2	N0	M0	IB
male	52	Neuroendocrine carcinoma	Moderate	T2	N0	M0	IB
male	61	small cell carcinoma	Poor	T2	N2	M0	IIIA
female	45	adenocarcinoma	Well	T2	N2	M0	IIIA
male	56	squamous carcinoma	Poor	T2	N0	M0	IB
male	76	squamous carcinoma	Moderate	T2	N0	M0	IB
female	58	squamous carcinoma	Poor	T2	N2	M0	IIIA
female	66	adenocarcinoma	Poor	T2	N0	M0	IB
male	61	adenocarcinoma	Well	T2	N0	M0	IB
male	58	adenosquamous carcinoma	Moderate	T3	N1	M0	IIIA
male	61	squamous carcinoma	Moderate	T3	N2	M0	IIIA
male	67	squamous carcinoma	Moderate	T2	N2	M0	IIIA
male	65	Neuroendocrine carcinoma	Moderate	T2	N2	M0	IIIA
female	59	adenocarcinoma	Moderate	T3	N0	M0	IIB
female	73	adenocarcinoma	Well	T2	N0	M0	IB
male	54	squamous carcinoma	Well	T2	N0	M0	IB
male	67	squamous carcinoma	Poor	T2	N0	M0	IB
male	56	squamous carcinoma	Poor	T2	N1	M0	IIB
female	53	adenocarcinoma	Moderate	T2	N0	M0	IB
male	58	squamous carcinoma	Well	T2	N0	M0	IB
male	52	adenocarcinoma	Poor	T3	N1	M0	IIIA
male	67	adenocarcinoma	Moderate	T2	N1	M0	IIB
female	67	adenocarcinoma	Poor	T2	N2	M0	IIIA
female	59	adenocarcinoma	Well	T1	N1	M0	IIA
D: Cohort 5
Sex	Age	Pathology	Histologic Grade	TNM Stage	Response Evaluation
male	59	adenosquamous carcinoma		IVB	PR
female	55	adenocarcinoma		IVA	PR
male	47	adenocarcinoma		IIIB	PR
female	66	adenocarcinoma		IVC	PR
female	63	adenocarcinoma		IVB	PR
male	72	adenosquamous carcinoma		IVC	SD
female	45	adenocarcinoma		IVB	SD
female	60	adenocarcinoma		IIIB	SD
male	56	squamous carcinoma		IVB	SD
male	59	squamous carcinoma		IVC	SD
male	57	adenocarcinoma		IVB	SD
female	61	adenocarcinoma		IVC	SD
male	59	adenosquamous carcinoma		IIB	SD
male	61	squamous carcinoma		IVB	PD
female	64	adenocarcinoma		IVB	PD
male	74	squamous carcinoma		IVB	PD
male	56	adenocarcinoma		IVB	PD
